# Supplementary material for: The Mutation in wbaP cps Gene Cluster Selected by Phage-Borne Depolymerase Abolishes Capsule Production and Diminishes the Virulence of Klebsiella pneumoniae
Source: Int J Mol Sci. 2021 Oct 26;22(21):11562. doi: 10.3390/ijms222111562 (PMC8583740; doi:10.3390/ijms222111562)
Supplement: Supplementary file 1 [file ijms-22-11562-s001.zip]

Archive with 1 entries (1 files):
- ijms-1429341-supplementary.pdf
